# Supplementary material for: Analysis of CYP1B1 Polymorphisms in Lung Cancer Patients Using Novel, Quick and Easy Methods Based on CAPS and ACRS-PCR Techniques
Source: Int J Mol Sci. 2024 Jun 18;25(12):6676. doi: 10.3390/ijms25126676 (PMC11203417; doi:10.3390/ijms25126676)
Supplement: Supplementary file 1 [file ijms-25-06676-s001.zip]

Archive with 1 entries (1 files):
- ijms-3023528-supplementary.pdf
